# Supplementary material for: Using mixed reality to support component restoration of Chinese traditional dwellings: A case study of column bases in Yanling House
Source: PLoS One. 2026 Jun 12;21(6):e0349100. doi: 10.1371/journal.pone.0349100 (PMC13262876; doi:10.1371/journal.pone.0349100)
Supplement: S1 Table — (XLSX) [file pone.0349100.s001.xlsx]

## Sheet:  Raw data 
Information about participants			Feedback regarding the effectiveness of MR
Participants	Participants' ages	Did you have any relevant experience with MR usage?	The ratings for "MR supports immersive perceptions in the components restoration of Chinese traditional dwellings"	The ratings for "MR supports accurate adjustments in the components restoration of Chinese traditional dwelling"	The ratings for "MR supports convenient communications in the components restoration of Chinese traditional dwellings"
P01	30-39	No	4	5	5
P02	30-39	No	5	5	4
P03	40-49	No	4	4	5
P04	40-49	No	3	4	4
P05	50-59	No	5	4	5
P06	60-69	No	3	3	4
P07	40-49	No	5	5	5
P08	40-49	No	5	4	5
P09	40-49	No	3	4	5
P10	50-59	No	5	5	5
P11	60-69	No	5	3	5
P12	60-69	No	4	3	4

## Sheet: Mean and standard deviation 
					The ratings for "MR supports immersive perceptions in the components restoration of Chinese traditional dwellings"	The ratings for "MR supports accurate adjustments in the components restoration of Chinese traditional dwelling"	The ratings for "MR supports convenient communications in the components restoration of Chinese traditional dwellings"
				Mean	4.25	4.08	4.67
				Standard deviation	±.87	±.79	±.49

## Sheet: Correlation analysis
		The ratings for "MR supports immersive perceptions in the components restoration of Chinese traditional dwellings"	The ratings for "MR supports accurate adjustments in the components restoration of Chinese traditional dwelling"	The ratings for "MR supports convenient communications in the components restoration of Chinese traditional dwellings"
Ages	Spearman's ρ	-0.170697	-0.771	-0.256
	p-value	0.595823	0.00332321	0.422
	95% Confidence Interval (CI)	[-.659 , .452]	[-.954 , -.260]	[-.785 , .433]
Note. Spearman’s ρ with 95% bias-corrected and accelerated (BCa) bootstrapped confidence intervals (CIs) in brackets (5,000 resamples). p < .05 is considered statistically significant. Effect size interpretation: |ρ| < .10 = negligible, .10–.29 = small, .30–.49 = medium, ≥.50 = large.

## Sheet: Difference test 
	Mean Ranks of Participants' Ratings		Kruskal-Wallis test statistic (H)	p-value	Effect Size
	(Group A)	(Group B)			ε²
MR supports immersive perceptions in the components restoration of Chinese traditional dwellings	7.5	5.5	1.086	0.297	0.009
MR supports accurate adjustments in the components restoration of Chinese traditional dwellings	6.17	6.83	0.116	0.733	−0.088
MR supports convenient communications in the components restoration of Chinese traditional dwellings	8	5	1.375	0.241	0.038
Note. p < .05 indicates statistical significance. Effect size ε² was calculated as ε2 = (H−k+1)/(n−k), where H is the Kruskal-Wallis test statistic, k the number of groups, and n the total sample size, following Tomczak M and Tomczak E (2014) [53]. Interpretation criteria were: negligible (< .01), small (.01 ≤ ε² < .06), medium (.06 ≤ ε² < .14), and large (≥ .14), with negative values treated as …
